# Supplementary material for: Evolution and diversity of floral scent chemistry in the euglossine bee-pollinated orchid genus Gongora
Source: Ann Bot. 2016 May 30;118(1):135–48. doi: 10.1093/aob/mcw072 (PMC4934395; doi:10.1093/aob/mcw072)
Supplement: Supplementary Data [file supp_mcw072_suppl_data.zip]

Archive with 6 entries (6 files):
- aob-15945-s03.pdf
- aob-15945-s04.pdf
- aob-15945-s05.xlsx
- aob-15945-s06.docx
- aob-15945-s01.pdf
- aob-15945-s02.pdf
