# Supplementary material for: Evolution and diversity of floral scent chemistry in the euglossine bee-pollinated orchid genus Gongora
Source: Ann Bot. 2016 May 30;118(1):135–48. doi: 10.1093/aob/mcw072 (PMC4934395; doi:10.1093/aob/mcw072)
Supplement: Supplementary Data [file supp_mcw072_suppl_data.zip › aob-15945-s05.xlsx]

## Sheet: Supp Table 3A Individuals
				Species Name	Gongora aceras	Gongora aceras	Gongora aromatica	Gongora cassidea	Gongora cassidea	Gongora chocoensis	Gongora clavidora	Gongora cruciformis	Gongora fulva	Gongora fulva	Gongora galeata	Gongora galeata	Gongora galeata	Gongora gracilis	Gongora gracilis (Venezuela)	Gongora gracilis	Gongora grossa	Gongora grossa	Gongora grossa	Gongora grossa	Gongora grossa	Gongora ilense	Gongora leucochila	Gongora odoratissma	Gongora pleiochroma	Gongora pleiochroma	Gongora pleiochroma	Gongora pleiochroma	Gongora pleiochroma	Gongora pleiochroma	Gongora pleiochroma	Gongora pleiochroma	Gongora pleiochroma	Gongora pleiochroma	Gongora pleiochroma	Gongora pleiochroma	Gongora pleiochroma	Gongora pleiochroma	Gongora pleiochroma	Gongora pleiochroma	Gongora pleiochroma	Gongora powellii	Gongora powellii	Gongora powellii	Gongora powellii
				UCD Accession Number	UCD-0032	UCD-0033	UCD-0030	UCD-0038	UCD-0040	UCD-0174	UCD-0043	UCD-0046	UCD-0184	UCD-0195	UCD-0049	UCD-0053	UCD-0054	UCD-0023	UCD-0063	UCD-0066	UCD-0028	UCD-0069	UCD-0074	UCD-0075	UCD-0076	UCD-0081	UCD-0087	UCD-0093	UCD-0003	UCD-0004	UCD-0008	UCD-0010	UCD-0011	UCD-0013	UCD-0014	UCD-0016	UCD-0017	UCD-0018	UCD-0019	UCD-0020	UCD-0021	UCD-0022	UCD-0024	UCD-0026	UCD-0027	UCD-0035	UCD-0094	UCD-0095	UCD-0097
				Number of Replicates	2	1	4	2	2	2	3	5	4	2	2	4	3	3	2	1	4	2	1	1	1	2	5	4	1	3	4	4	5	1	2	1	2	4	1	2	1	1	2	1	6	1	1	5	8
Cmpd Class	KI	RT	Cmpd ID #	Compound Name
Aromatic	963	5.2	4	benzaldehyde	-	-	-	-	-	-	-	-	-	-	-	-	-	-	-	-	-	-	-	-	-	-	-	-	-	-	-	-	-	-	-	0.011 ± 0.019	-	0.077 ± NA	-	-	-	-	-	-	-	-	-	-	-
	1025	6.4	8	p-methylanisole	-	-	-	-	-	-	-	-	-	-	-	-	-	-	-	-	0.015 ± 0.017	0.019 ± 0.004	0.024 ± NA	-	-	-	-	-	-	-	-	-	-	-	-	-	-	-	-	-	-	-	-	-	-	-	-	-	-
	1037	6.6	11	benzyl alcohol	-	-	-	-	-	-	-	-	-	-	-	-	-	-	-	-	-	-	0.02 ± NA	0.007 ± 0.01	-	-	-	-	-	-	-	-	-	-	-	-	-	-	-	-	-	-	-	-	-	-	-	-	-
	1075	7.3	96	p-cresol	-	-	-	-	-	-	-	-	-	-	-	-	-	-	-	-	-	-	-	-	-	-	-	-	-	-	-	-	-	-	-	-	-	-	-	-	-	-	-	-	-	-	-	-	-
	1095	7.7	15	methyl benoate	-	-	-	-	-	-	-	-	-	-	-	-	-	-	-	-	-	-	-	-	-	-	-	-	-	-	-	-	-	-	-	-	-	-	-	-	-	-	-	-	-	-	-	-	0.006 ± 0.014
	1114	8	ap	phenylethyl alcohol	-	-	-	-	-	-	-	-	0.044 ± 0.016	0.071 ± 0.014	-	-	-	-	0.019 ± 0.026	-	-	-	-	-	-	-	-	-	-	-	-	-	-	-	-	-	-	-	-	-	-	-	-	-	0.084 ± 0.014	-	-	-	-
	1170	8.9	21	dimethoxybenzene (DMB)	-	-	-	-	-	-	-	-	-	-	-	-	0.031 ± 0.027	-	-	-	0.017 ± 0.012	0.095 ± 0.003	0.061 ± NA	0.077 ± 0.109	0.019 ± NA	-	-	-	-	-	-	-	-	-	-	-	-	-	-	-	-	-	-	-	-	-	-	-	-
	1170	8.9	20	benzyl acetate	-	-	-	-	-	-	-	-	-	-	-	-	-	-	-	-	0.079 ± 0.059	0.085 ± 0.051	0.088 ± NA	0.186 ± 0.095	0.805 ± NA	-	-	-	-	-	-	-	-	-	-	-	-	-	-	-	-	-	-	-	-	-	-	-	-
	1181	9.1	22	methyl phenylacetate	-	-	-	-	-	-	-	-	-	-	-	-	-	-	-	-	-	-	-	-	-	-	-	-	-	-	-	-	-	-	-	-	-	-	-	-	-	-	-	-	-	-	-	0.011 ± 0.02	0.004 ± 0.006
	1198	9.4	100	methyl salicylate	-	-	-	-	-	-	-	-	-	-	-	-	-	-	-	-	-	-	-	-	-	-	-	-	-	-	-	-	-	-	-	-	-	-	-	-	-	-	-	-	-	-	-	-	-
	1198	9.4	25	estragole	-	-	-	-	-	-	-	-	-	-	-	-	-	-	-	-	-	-	-	-	-	-	-	-	-	-	-	-	-	-	-	-	-	-	-	-	-	-	-	-	-	-	-	0.036 ± 0.039	0.006 ± 0.009
	1260	10.3	27	chavicol	-	-	-	-	-	-	-	-	-	-	-	-	-	-	-	-	-	-	-	-	-	-	0.18 ± 0.149	-	-	-	-	-	-	-	-	-	-	-	-	-	-	-	-	-	-	-	-	-	-
	1292	10.8	30	anethole	-	-	-	-	-	-	-	-	-	-	-	-	-	-	-	-	-	-	-	-	-	-	-	-	-	-	-	-	-	-	-	-	-	-	-	-	-	-	-	-	-	-	-	-	-
	1313	11.1	33	E-cinnamyl alcohol	-	0.023 ± NA	-	-	-	-	-	-	-	-	-	-	-	-	-	-	-	-	-	-	-	-	-	-	-	-	-	-	-	-	-	-	-	-	-	-	-	-	-	-	-	-	-	-	-
	1343	11.5	102	5-indanol	-	-	-	-	-	-	-	-	-	-	-	-	-	-	-	-	-	-	-	-	-	-	0.387 ± 0.169	-	-	-	-	-	-	-	-	-	-	-	-	-	-	-	-	-	-	-	-	-	-
	1365	11.8	37	eugenol	-	-	-	-	-	-	1 ± 0	-	-	-	-	-	-	-	0.097 ± 0.138	-	-	-	-	-	-	0.03 ± 0.042	0.025 ± 0.024	-	-	-	-	0.249 ± NA	-	-	-	-	-	-	-	-	-	0.048 ± NA	-	-	-	-	0.011 ± 0.016	-	0.041 ± 0.035
	1372	11.9	104	p-methoxyphenethyl alcohol	-	-	-	-	-	-	-	-	-	-	-	-	-	-	-	-	-	-	-	-	-	-	-	-	-	-	-	-	-	-	-	-	-	-	-	-	-	-	-	-	0.03 ± 0.043	-	-	-	-
	1379	12	83	phenyllacetic acid, methyl ester (PAME)	-	-	-	-	-	-	-	-	-	-	-	-	-	-	-	-	-	-	-	-	-	-	-	-	-	-	-	-	-	-	-	-	-	-	-	-	-	-	-	-	-	-	-	-	-
	1379	12	38	methyl p-anisate	-	-	-	-	-	-	-	-	-	-	-	-	-	-	-	-	-	-	-	-	-	-	-	-	-	-	-	-	-	-	-	-	-	-	-	-	-	-	-	-	-	-	-	-	0.004 ± 0.007
	1386	12.1	39	E-methyl cinnamate	-	0.022 ± NA	-	-	-	-	-	-	-	-	-	-	0.01 ± 0.017	-	-	-	-	-	-	-	-	-	-	-	-	0.046 ± 0.008	-	-	-	-	-	0.022 ± 0.02	-	-	-	-	-	-	-	-	-	-	0.06 ± 0.002	-	0.123 ± 0.048
	1408	12.4	107	Z-cis-isoeugenol	-	-	-	-	-	-	-	-	-	-	-	-	-	-	0.013 ± 0.019	-	-	-	-	-	-	-	0.01 ± 0.015	-	-	-	-	-	-	-	-	-	-	-	-	-	-	-	-	-	-	-	-	-	-
	1408	12.4	115	1,3,5-trimethoxy benzene?	-	-	-	-	-	-	-	-	-	-	-	-	-	-	-	-	-	-	-	-	-	-	-	-	-	-	-	-	-	-	-	-	-	-	-	-	-	-	-	-	-	-	-	-	-
	1424	12.6	41	4-anisyl acetate	-	-	-	-	-	-	-	-	-	-	-	-	-	-	-	-	0.675 ± 0.092	0.375 ± 0.005	0.613 ± NA	0.671 ± 0.032	0.087 ± NA	-	-	-	-	-	-	-	-	-	-	-	-	-	-	-	-	-	-	-	-	-	-	-	-
	1448	12.9	48	E-cinnamyl acetate	-	-	-	-	-	-	-	-	-	-	-	-	-	-	-	-	0.162 ± 0.025	0.096 ± 0.002	0.179 ± NA	-	0.03 ± NA	-	-	-	-	-	-	-	-	-	-	-	-	-	-	-	-	-	-	-	-	-	-	-	-
	1448	12.9	49	E-trans-isoeugenol	0.017 ± 0.024	-	-	-	-	-	-	-	-	-	-	-	-	-	0.011 ± 0.015	-	-	-	-	-	-	-	0.345 ± 0.159	-	-	-	-	-	-	-	-	-	-	-	-	-	-	-	-	-	-	-	-	-	-
	1535	14	118	benzonic acid p-ethoxy-ethylester (BAPEE)	-	-	-	-	-	-	-	-	-	-	-	-	-	-	-	-	-	-	-	-	-	-	-	-	-	-	-	-	-	-	-	-	-	-	-	-	-	-	-	-	-	-	-	-	-
	1592	14.7	66	cis-methyl p-methoxycinnammate (MMC)	-	-	-	-	-	-	-	-	-	-	-	-	-	-	-	-	-	-	-	-	-	-	-	-	-	-	-	-	-	-	-	-	-	-	-	-	-	-	-	-	-	0.046 ± 0.042	0.019 ± 0.027	0.064 ± 0.022	0.078 ± 0.037
	1609	14.9	111	methyl methoxyeugenol	-	-	-	-	-	-	-	-	-	-	-	-	-	-	-	-	-	-	-	-	-	-	-	-	-	-	-	-	-	-	-	-	-	-	-	-	-	-	-	-	-	-	-	-	-
	1679	15.7	70	trans-methyl p-methoxycinnamate (MMC)	-	-	-	-	-	-	-	-	-	-	-	-	-	-	-	-	-	-	-	-	-	-	-	-	-	-	-	-	-	-	-	-	-	-	-	-	-	-	-	-	-	0.088 ± 0.05	0.212 ± 0.094	0.207 ± 0.142	0.151 ± 0.11
	1779	16.8	74	benzyl benzoate	-	-	-	-	-	-	-	-	-	-	-	-	-	-	-	-	-	-	-	-	-	-	-	-	-	0.097 ± 0.017	-	-	-	-	-	0.019 ± 0.033	-	-	-	-	-	-	-	-	-	-	-	-	-
Nitrogeneous	1299	10.9	31	indole	0.074 ± 0.022	0.033 ± NA	0.038 ± 0.025	-	-	-	-	-	0.012 ± 0.009	-	-	-	-	0.946 ± 0.093	0.702 ± 0.003	1 ± NA	-	-	-	-	-	-	-	-	-	0.074 ± 0.044	-	-	-	-	-	0.018 ± 0.016	-	-	-	-	-	-	-	-	-	-	-	-	-
Terpene	930	4.6	2	similar to alpha pinene	-	-	-	-	-	-	-	-	-	-	-	-	-	-	-	-	-	-	-	-	-	-	-	-	-	-	-	-	-	-	-	-	-	-	-	-	-	-	-	-	-	-	-	-	-
	942	4.8	3	alpha pinene	-	-	-	-	-	-	-	-	0.031 ± 0.003	-	-	-	-	-	-	-	-	-	-	-	0.004 ± NA	0.088 ± 0.004	-	-	-	-	-	-	-	-	-	-	-	-	0.006 ± 0.012	-	-	-	-	-	-	-	-	-	-
	977	5.5	6	sabinene	-	-	-	-	-	-	-	-	-	-	-	-	-	-	-	-	-	-	-	-	-	-	-	-	-	-	-	-	-	-	-	-	-	-	-	-	-	-	-	-	-	-	-	-	-
	991	5.8	7	beta pinene	0.016 ± 0.022	-	-	-	-	-	-	-	0.327 ± 0.02	0.37 ± 0.066	-	-	-	-	-	-	-	0.008 ± 0.011	-	-	-	0.013 ± 0.018	-	0.008 ± 0.017	-	-	-	-	-	-	-	-	-	-	-	-	-	-	-	-	-	-	-	0.008 ± 0.013	-
	1037	6.6	9	limonene	-	-	-	-	-	-	-	-	-	-	-	-	-	-	-	-	-	-	-	-	-	-	-	-	-	-	-	-	-	-	-	-	-	-	-	-	-	-	-	-	-	-	-	-	-
	1037	6.6	10	cienole	-	-	-	-	-	-	-	-	0.268 ± 0.039	0.202 ± 0.075	-	-	-	-	-	-	0.053 ± 0.021	0.323 ± 0.041	0.014 ± NA	0.059 ± 0.055	0.049 ± NA	0.817 ± 0.077	-	-	-	-	-	-	0.049 ± 0.021	0.166 ± NA	-	-	-	-	0.163 ± 0.097	-	-	-	0.054 ± 0.039	-	-	-	-	-	0.003 ± 0.007
	1042	6.7	12	Z-beta ocimene	0.014 ± 0.019	-	-	-	-	-	-	-	-	-	-	-	-	-	-	-	-	-	-	-	-	-	-	0.008 ± 0.016	-	-	-	-	-	-	-	-	0.049 ± 0.005	-	-	-	-	0.028 ± NA	-	0.029 ± 0.041	-	0.022 ± 0.02	0.011 ± 0.015	0.011 ± 0.01	0.001 ± 0.003
	1054	6.9	13	E-beta ocimene	0.018 ± 0.026	-	0.398 ± 0.072	0.151 ± 0.073	0.077 ± 0.109	-	-	0.749 ± 0.179	0.05 ± 0.013	0.072 ± 0.018	0.117 ± 0.042	0.188 ± 0.041	0.423 ± 0.185	0.028 ± 0.049	0.056 ± 0.079	-	-	-	-	-	-	0.053 ± 0.014	0.02 ± 0.029	0.017 ± 0.02	-	-	-	-	0.666 ± 0.12	-	0.149 ± 0.035	0.011 ± 0.019	0.874 ± 0.047	0.031 ± NA	0.031 ± 0.022	0.597 ± 0.097	-	0.794 ± NA	-	0.905 ± 0.06	0.014 ± 0.02	0.844 ± 0.081	0.529 ± 0.109	0.589 ± 0.194	0.412 ± 0.145
	1090	7.6	14	alpha terpinolene	-	-	-	-	-	-	-	-	-	-	-	-	-	-	-	-	-	-	-	-	-	-	-	-	-	-	-	-	-	-	-	-	-	-	-	-	-	-	-	-	-	-	-	-	-
	1095	7.7	77	epoxymyrcene?	-	-	-	-	-	-	-	-	0.005 ± 0.006	0.007 ± 0.01	-	-	-	-	-	-	-	-	-	-	-	-	-	-	-	-	-	-	-	-	-	-	-	-	-	-	-	-	-	-	-	-	-	-	-
	1100	7.8	16	linalool	-	-	-	0.058 ± 0.018	0.035 ± 0.049	-	-	0.034 ± 0.019	-	-	0.041 ± 0.012	0.06 ± 0.01	0.076 ± 0.018	0.025 ± 0.044	-	-	-	-	-	-	0.005 ± NA	-	0.005 ± 0.012	0.198 ± 0.081	1 ± NA	0.682 ± 0.077	1 ± 0	0.751 ± NA	0.028 ± 0.019	0.619 ± NA	0.013 ± 0.018	0.879 ± 0.055	0.06 ± 0.028	0.856 ± NA	-	0.398 ± 0.091	1 ± 0	-	0.882 ± 0.043	0.066 ± 0.019	0.43 ± 0.429	-	0.159 ± 0.043	0.074 ± 0.032	0.168 ± 0.042
	1133	8.3	80	1,3,8,p-menthatriene	-	-	-	-	-	-	-	-	0.005 ± 0.006	-	-	-	-	-	-	-	-	-	-	-	-	-	-	-	-	-	-	-	-	-	-	-	-	-	-	-	-	-	-	-	-	-	-	-	-
	1152	8.6	81	ipsdienol	-	-	-	-	-	-	-	-	0.224 ± 0.032	0.263 ± 0.015	-	-	-	-	-	-	-	-	-	-	-	-	-	-	-	-	-	-	-	-	-	-	-	-	-	-	-	-	-	-	-	-	-	-	-
	1181	9.1	23	terpinen-4-ol	-	-	-	-	-	-	-	-	-	-	-	-	-	-	-	-	-	-	-	-	-	-	0.012 ± 0.016	-	-	-	-	-	-	-	-	-	-	-	-	-	-	-	-	-	-	-	-	-	-
	1193	9.3	24	alpha terpineol	-	-	-	-	-	-	-	-	0.006 ± 0.006	-	-	-	-	-	-	-	-	-	-	-	-	-	-	-	-	-	-	-	-	-	-	-	-	-	-	-	-	-	-	-	-	-	-	-	-
	1240	10	50	trans-geranyl acetone	-	-	0.058 ± 0.024	-	-	-	-	-	-	-	-	-	-	-	-	-	-	-	-	-	-	-	-	-	-	-	-	-	-	-	-	-	-	-	-	-	-	-	-	-	-	-	-	-	-
	1260	10.3	114	2-phenylethyl acetate	-	-	-	-	-	-	-	-	-	-	-	-	-	-	-	-	-	-	-	-	-	-	-	-	-	-	-	-	-	-	-	-	-	-	-	-	-	-	-	-	-	-	-	-	-
	1400	12.3	98	beta elemene	-	-	-	-	-	-	-	-	-	-	-	-	-	-	-	-	-	-	-	-	-	-	-	-	-	-	-	-	-	-	-	-	-	-	-	-	-	-	-	-	-	-	-	-	-
	1432	12.7	42	Z-caryophyllene	0.019 ± 0.027	0.159 ± NA	-	-	-	0.868 ± 0.187	-	-	-	-	-	-	-	-	-	-	-	-	-	-	-	-	-	-	-	-	-	-	-	-	-	-	-	-	-	-	-	-	-	-	-	-	-	-	-
	1448	12.9	43	alpha bergamotene	-	-	-	-	-	-	-	-	-	-	-	-	-	-	-	-	-	-	-	-	-	-	-	-	-	-	-	-	-	-	-	-	-	-	-	-	-	-	-	-	-	-	-	-	-
	1448	12.9	44	dihydro beta ionone	-	-	0.247 ± 0.01	-	-	-	-	-	-	-	-	-	-	-	-	-	-	-	-	-	-	-	-	-	-	-	-	-	-	-	-	-	-	-	-	-	-	-	-	-	-	-	-	-	-
	1448	12.9	47	Z-beta farnesene	-	-	-	-	-	-	-	-	-	-	-	-	-	-	-	-	-	-	-	-	-	-	-	-	-	-	-	-	-	-	0.014 ± 0.02	-	-	-	-	-	-	-	-	-	-	-	-	-	-
	1455	13	53	sesquisabinene	-	-	-	-	-	-	-	-	-	-	-	-	-	-	-	-	-	-	-	-	-	-	-	-	-	-	-	-	-	-	-	-	-	-	0.021 ± 0.004	-	-	-	-	-	-	-	-	-	-0.001
	1463	13.1	52	E-beta farnesene	-	-	-	-	-	-	-	-	-	-	-	-	-	-	-	-	-	-	-	-	-	-	-	-	-	-	-	-	0.004 ± 0.008	-	0.028 ± 0.039	-	-	-	0.045 ± 0.016	-	-	-	-	-	-	-	-	-	0.001 ± 0.003
	1493	13.5	54	beta ionone	-	-	0.08 ± 0.022	-	-	-	-	-	-	-	-	-	-	-	-	-	-	-	-	-	-	-	-	-	-	-	-	-	-	-	-	-	-	-	-	-	-	-	-	-	-	-	-	-	-
	1501	13.6	bz	zingberene	-	-	-	0.024 ± 0.034	-	-	-	-	-	-	-	-	-	-	-	-	-	-	-	-	-	-	-	-	-	-	-	-	-	-	-	-	-	-	-	-	-	-	-	-	-	-	-	-	-
	1509	13.7	57	alpha farnesene	0.026 ± 0.037	0.034 ± NA	-	0.767 ± 0.124	0.888 ± 0.158	-	-	-	-	-	0.842 ± 0.054	0.752 ± 0.049	0.283 ± 0.045	-	0.062 ± 0.003	-	-	-	-	-	-	-	-	-	-	-	-	-	-	-	-	-	-	-	-	-	-	-	-	-	-	-	-	-	0.001 ± 0.004
	1518	13.8	58	beta bisabolene	-	-	-	-	-	-	-	-	-	-	-	-	-	-	-	-	-	-	-	-	-	-	0.006 ± 0.012	-	-	-	-	-	0.217 ± 0.097	0.214 ± NA	0.766 ± 0.008	-	-	-	0.67 ± 0.096	0.005 ± 0.01	-	0.13 ± NA	0.039 ± 0.023	-	-	-	-	-	0.001 ± 0.004
	1535	14	60	beta sesquiphellandre	-	-	-	-	-	-	-	-	-	-	-	-	-	-	-	-	-	-	-	-	-	-	-	-	-	-	-	-	0.003 ± 0.008	-	0.03 ± 0.042	-	-	-	0.049 ± 0.01	-	-	-	-	-	-	-	-	-	-
	1568	14.4	62	nerolidol	0.032 ± 0.009	0.047 ± NA	-	-	-	0.132 ± 0.187	-	-	-	-	-	-	-	-	-	-	-	-	-	-	-	-	-	-	-	-	-	-	-	-	-	-	-	-	-	-	-	-	-	-	-	-	-	-	0.001 ± 0.003
	1967	18.3	112	beta springene-like m/z: 41/55/69*/93/107/133/147/161/187/203	-	-	-	-	-	-	-	-	-	-	-	-	-	-	-	-	-	-	-	-	-	-	-	-	-	-	-	-	-	-	-	-	-	-	-	-	-	-	-	-	0.014 ± 0.019	-	-	-	-
	1989	18.8	113	alpha springene	-	-	-	-	-	-	-	-	-	-	-	-	-	-	-	-	-	-	-	-	-	-	-	-	-	-	-	-	-	-	-	-	-	-	-	-	-	-	-	-	0.032 ± 0.045	-	-	-	-
	2037	19.4	75	beta springene	-	-	-	-	-	-	-	-	-	-	-	-	-	-	-	-	-	-	-	-	-	-	-	-	-	-	-	-	0.033 ± 0.042	-	-	-	-	0.035 ± NA	0.014 ± 0.016	-	-	-	0.024 ± 0.038	-	0.349 ± 0.374	-	-	-	-
Unidentified	1019	6.3	76	unidentified #76: m/z: 41/53/65/77/79*/91/103/105/119/134	-	-	-	-	-	-	-	-	0.022 ± 0.008	0.015 ± 0.002	-	-	-	-	-	-	-	-	-	-	-	-	-	-	-	-	-	-	-	-	-	-	-	-	-	-	-	-	-	-	-	-	-	-	-
	1100	7.8	79	unidentified #79: m/z: 43*/59/67/79/85/91/105/119/134/139	-	-	-	-	-	-	-	-	0.006 ± 0.007	-	-	-	-	-	-	-	-	-	-	-	-	-	-	-	-	-	-	-	-	-	-	-	-	-	-	-	-	-	-	-	-	-	-	-	-
	1292	10.8	29	unidentified #29: m/z: 41/55/67/79/91/105/119*/134	-	-	0.025 ± 0.007	-	-	-	-	0.036 ± 0.028	-	-	-	-	-	-	-	-	-	-	-	-	-	-	-	-	-	-	-	-	-	-	-	-	-	-	-	-	-	-	-	-	-	-	-	-	-
	1313	11.1	32	unidentified #32: m/z: 41/55/67/79*/84/93/105/119/134/152	-	-	0.018 ± 0.003	-	-	-	-	0.028 ± 0.031	-	-	-	-	-	-	-	-	-	-	-	-	-	-	-	-	-	-	-	-	-	-	-	-	-	-	-	-	-	-	-	-	-	-	-	-	-
	1343	11.5	34	unidentified #34: m/z: 43/77/91/105/122/135/149/162/177*/192/207	-	-	0.004 ± 0.008	-	-	-	-	-	-	-	-	-	-	-	-	-	-	-	-	-	-	-	-	-	-	-	-	-	-	-	-	-	-	-	-	-	-	-	-	-	-	-	-	-	-
	1365	11.8	36	unidentified #36: m/z: 43/55/71*/87/101/125/130/151/182/206	0.02 ± 0.029	-	-	-	-	-	-	-	-	-	-	-	-	-	-	-	-	-	-	-	-	-	-	-	-	-	-	-	-	-	-	-	-	-	-	-	-	-	-	-	-	-	-	-	-
	1393	12.2	105	unidentified #105: m/z: 43/55/67/79*/93/107/121/136	-	-	-	-	-	-	-	-	-	-	-	-	-	-	-	-	-	-	-	-	-	-	0.004 ± 0.008	-	-	-	-	-	-	-	-	-	-	-	-	-	-	-	-	-	-	-	-	-	-
	1408	12.4	108	unidentified #108: m/z: 39/51/66/76/93*/121/149/170	-	-	-	-	-	-	-	-	-	-	-	-	-	-	0.013 ± 0.019	-	-	-	-	-	-	-	0.006 ± 0.014	-	-	-	-	-	-	-	-	-	-	-	-	-	-	-	-	-	-	-	-	-	-
	1455	13	51	unidentified #51: m/z: 43/55/71*/80/97/105/112/121/128/138/148/165/180	0.764 ± 0.025	0.682 ± NA	-	-	-	-	-	-	-	-	-	-	-	-	-	-	-	-	-	-	-	-	-	0.769 ± 0.131	-	-	-	-	-	-	-	-	-	-	-	-	-	-	-	-	-	-	-	-	-
	1471	13.2	116	unidentified #116: m/z: 55/69/81/94/110/125/135/154*/177/207/220/281	-	-	-	-	-	-	-	-	-	-	-	-	-	-	-	-	-	-	-	-	-	-	-	-	-	-	-	-	-	-	-	-	-	-	-	-	-	-	-	-	-	-	-	-	-
	1518	13.8	117	unidentified #117: m/z: 57/77/91/119/151/163/179/194*/207/253/281	-	-	-	-	-	-	-	-	-	-	-	-	-	-	-	-	-	-	-	-	-	-	-	-	-	-	-	-	-	-	-	-	0.017 ± 0.023	-	-	-	-	-	-	-	-	-	-	-	-
	1568	14.4	61	unidentified #61: m/z: 43*/59/71/81/95/109/121/134/149/177/192/210	-	-	0.1 ± 0.034	-	-	-	-	-	-	-	-	-	-	-	-	-	-	-	-	-	-	-	-	-	-	-	-	-	-	-	-	-	-	-	-	-	-	-	-	-	-	-	-	-	-
	1584	14.6	63	unidentified #63: m/z: 41/69*/81/95/107/121/136/162/175/203	-	-	-	-	-	-	-	-	-	-	-	-	-	-	-	-	-	-	-	-	-	-	-	-	-	-	-	-	-	-	-	-	-	-	-	-	-	-	-	-	0.047 ± 0.019	-	-	-	-
	1592	14.7	109	unidentified #109: m/z:52/65/77/108/123/151*/194	-	-	-	-	-	-	-	-	-	-	-	-	-	-	0.027 ± 0.038	-	-	-	-	-	-	-	-	-	-	-	-	-	-	-	-	-	-	-	-	-	-	-	-	-	-	-	-	-	-
	1592	14.7	64	unidentified #64: m/z: 43/81/91/107/123/135*/150/193/208	-	-	-	-	-	-	-	0.155 ± 0.113	-	-	-	-	-	-	-	-	-	-	-	-	-	-	-	-	-	-	-	-	-	-	-	-	-	-	-	-	-	-	-	-	-	-	-	-	-
	1627	15.1	67	unidentified #67: m/z: 41/55/69/79/93/105/119*/134/159/187/205/220	-	-	-	-	-	-	-	-	-	-	-	-	0.17 ± 0.153	-	-	-	-	-	-	-	-	-	-	-	-	-	-	-	-	-	-	-	-	-	-	-	-	-	-	-	-	-	-	-	-
	1653	15.4	68	unidentified #68: m/z: 43/55/67/79/93/107/123/135*/151/175/190/208	-	-	0.031 ± 0.009	-	-	-	-	-	-	-	-	-	-	-	-	-	-	-	-	-	-	-	-	-	-	-	-	-	-	-	-	-	-	-	-	-	-	-	-	-	-	-	-	-	-
	1687	15.8	71	unidentified #71: 65/77/91/107/122/137*/150/210	-	-	-	-	-	-	-	-	-	-	-	-	-	-	-	-	-	-	-	-	-	-	-	-	-	0.101 ± 0.025	-	-	-	-	-	0.041 ± 0.035	-	-	-	-	-	-	-	-	-	-	-	-	-
	1696	15.9	72	unidentified #72: m/z: 43/55/69/81/95/105/121*/139/145/159/173/187/202/207/220	-	-	-	-	-	-	-	-	-	-	-	-	0.007 ± 0.012	-	-	-	-	-	-	-	-	-	-	-	-	-	-	-	-	-	-	-	-	-	-	-	-	-	-	-	-	-	-	-	-
[truncated: 33 more columns]

## Sheet: Supp Table 3B Species
				Species Name	Gongora aceras	Gongora aromatica	Gongora cassidea	Gongora chocoensis	Gongora clavidora	Gongora cruciformis	Gongora fulva	Gongora galeata	Gongora gracilis	Gongora grossa	Gongora ilense	Gongora leucochila	Gongora aff. odoratissma	Gongora pleiochroma	Gongora powellii	Gongora aff. quinquenervis	Gongora rufescens	Gongora scaphephorus	Gongora sp. (Brazil)	Gongora sp. chemotype A	Gongora sp. chemotype M	Gongora sp. chemoytpe S	Gongora sphaerica	Gongora superflua	Gongora tracyana	Gongora tricolor	Gongora truncata	Gongora aff. unicolor
				N	2	1	2	1	1	1	2	3	3	5	1	1	1	17	7	2	1	1	1	6	4	2	2	1	2	1	1	6
Cmpd Class	KI	RT	Cmpd ID #	Compound Name
Aromatic	963	5.2	4	benzaldehyde	-	-	-	-	-	-	-	-	-	-	-	-	-	0.005 ± 0.019	-	-	-	-	-	-	-	-	-	-	-	-	-	-
	1025	6.4	8	p-methylanisole	-	-	-	-	-	-	-	-	-	0.012 ± 0.011	-	-	-	-	-	-	-	-	-	-	0.016 ± 0.032	-	-	-	-	0.032 ± NA	-	-
	1037	6.6	11	benzyl alcohol	-	-	-	-	-	-	-	-	-	0.005 ± 0.009	-	-	-	-	-	0.086 ± 0.122	-	-	-	-	-	-	-	-	-	-	-	-
	1075	7.3	96	p-cresol	-	-	-	-	-	-	-	-	-	-	-	-	-	-	-	-	-	-	-	-	-	-	-	-	-	0.025 ± NA	-	-
	1095	7.7	15	methyl benoate	-	-	-	-	-	-	-	-	-	-	-	-	-	-	0.001 ± 0.002	0.025 ± 0.035	-	-	-	-	-	-	-	-	-	-	-	-
	1114	8	ap	phenylethyl alcohol	-	-	-	-	-	-	0.057 ± 0.019	-	0.006 ± 0.011	-	-	-	-	0.005 ± 0.02	-	-	-	-	-	-	-	-	-	-	-	0.036 ± NA	-	0.017 ± 0.03
	1170	8.9	21	dimethoxybenzene (DMB)	-	-	-	-	-	-	-	0.01 ± 0.018	-	0.054 ± 0.035	-	-	-	-	-	-	-	-	-	0.002 ± 0.005	-	-	-	-	-	-	-	-
	1170	8.9	20	benzyl acetate	-	-	-	-	-	-	-	-	-	0.248 ± 0.314	-	-	-	-	-	-	-	-	-	-	-	-	-	-	-	-	-	-
	1181	9.1	22	methyl phenylacetate	-	-	-	-	-	-	-	-	-	-	-	-	-	-	0.008 ± 0.015	-	-	-	-	-	-	-	-	-	-	-	-	-
	1198	9.4	100	methyl salicylate	-	-	-	-	-	-	-	-	-	-	-	-	-	-	-	0.017 ± 0.025	-	-	-	-	-	-	-	-	-	-	-	-
	1198	9.4	25	estragole	-	-	-	-	-	-	-	-	-	-	-	-	-	-	0.007 ± 0.013	-	-	-	-	0.259 ± 0.136	-	-	-	-	-	-	-	-
	1260	10.3	27	chavicol	-	-	-	-	-	-	-	-	-	-	-	0.18 ± NA	-	-	-	-	-	-	-	0.085 ± 0.036	-	-	-	-	-	-	-	0.063 ± 0.098
	1292	10.8	30	anethole	-	-	-	-	-	-	-	-	-	-	-	-	-	-	-	-	-	-	-	0.007 ± 0.01	-	-	-	-	-	-	-	-
	1313	11.1	33	E-cinnamyl alcohol	0.011 ± 0.016	-	-	-	-	-	-	-	-	-	-	-	-	-	-	-	-	-	-	-	-	-	-	-	-	-	-	-
	1343	11.5	102	5-indanol	-	-	-	-	-	-	-	-	-	-	-	0.387 ± NA	-	-	-	-	-	-	-	-	-	-	-	-	-	-	-	0.192 ± 0.3
	1365	11.8	37	eugenol	-	-	-	-	1 ± NA	-	-	-	0.032 ± 0.056	-	0.03 ± NA	0.025 ± NA	-	0.017 ± 0.061	0.007 ± 0.015	-	-	-	0.859 ± NA	-	-	-	-	-	-	-	-	0.114 ± 0.198
	1372	11.9	104	p-methoxyphenethyl alcohol	-	-	-	-	-	-	-	-	-	-	-	-	-	0.002 ± 0.007	-	-	-	-	-	-	-	-	-	-	-	-	-	0.002 ± 0.005
	1379	12	83	phenyllacetic acid, methyl ester (PAME)	-	-	-	-	-	-	-	-	-	-	-	-	-	-	-	-	-	-	-	-	-	-	-	-	-	-	-	0.033 ± 0.081
	1379	12	38	methyl p-anisate	-	-	-	-	-	-	-	-	-	-	-	-	-	-	0.001 ± 0.001	-	-	-	-	-	-	-	-	-	-	-	-	-
	1386	12.1	39	E-methyl cinnamate	0.011 ± 0.016	-	-	-	-	-	-	0.003 ± 0.006	-	-	-	-	-	0.004 ± 0.012	0.028 ± 0.047	-	0.154 ± NA	0.022 ± NA	-	0.014 ± 0.014	-	-	-	-	-	-	0.011 ± NA	0.1 ± 0.156
	1408	12.4	107	Z-cis-isoeugenol	-	-	-	-	-	-	-	-	0.004 ± 0.008	-	-	0.01 ± NA	-	-	-	-	-	-	-	-	-	-	-	-	-	-	-	-
	1408	12.4	115	1,3,5-trimethoxy benzene?	-	-	-	-	-	-	-	-	-	-	-	-	-	-	-	-	-	-	-	-	-	-	-	-	-	-	-	0.033 ± 0.08
	1424	12.6	41	4-anisyl acetate	-	-	-	-	-	-	-	-	-	0.484 ± 0.254	-	-	-	-	-	-	-	-	-	-	-	-	-	-	-	-	-	-
	1448	12.9	48	E-cinnamyl acetate	-	-	-	-	-	-	-	-	-	0.093 ± 0.079	-	-	-	-	-	-	-	-	-	-	-	-	-	-	-	-	-	-
	1448	12.9	49	E-trans-isoeugenol	0.008 ± 0.012	-	-	-	-	-	-	-	0.004 ± 0.006	-	-	0.345 ± NA	-	-	-	-	-	-	-	-	-	-	-	-	-	-	-	0.033 ± 0.064
	1535	14	118	benzonic acid p-ethoxy-ethylester (BAPEE)	-	-	-	-	-	-	-	-	-	-	-	-	-	-	-	-	-	-	-	0.002 ± 0.005	-	-	-	-	-	-	-	-
	1592	14.7	66	cis-methyl p-methoxycinnammate (MMC)	-	-	-	-	-	-	-	-	-	-	-	-	-	-	0.039 ± 0.029	-	-	-	-	0.232 ± 0.131	-	-	-	-	-	-	-	-
	1609	14.9	111	methyl methoxyeugenol	-	-	-	-	-	-	-	-	-	-	-	-	-	-	-	-	-	-	-	-	-	-	-	-	-	-	-	0.086 ± 0.212
	1679	15.7	70	trans-methyl p-methoxycinnamate (MMC)	-	-	-	-	-	-	-	-	-	-	-	-	-	-	0.12 ± 0.075	-	-	-	-	0.391 ± 0.138	-	-	-	-	-	-	-	-
	1779	16.8	74	benzyl benzoate	-	-	-	-	-	-	-	-	-	-	-	-	-	0.007 ± 0.024	-	0.026 ± 0.037	-	-	-	-	-	-	-	-	-	-	-	-
Nitrogenous	1299	10.9	31	indole	0.053 ± 0.029	0.038 ± NA	-	-	-	-	0.006 ± 0.008	-	0.883 ± 0.159	-	-	-	-	0.005 ± 0.018	-	-	-	-	-	-	-	-	-	-	-	-	-	-
Terpene	930	4.6	2	similar to alpha pinene	-	-	-	-	-	-	-	-	-	-	-	-	-	-	-	0.004 ± 0.006	-	-	-	-	0.009 ± 0.018	-	-	-	0.014 ± 0.02	-	-	-
	942	4.8	3	alpha pinene	-	-	-	-	-	-	0.015 ± 0.022	-	-	0.001 ± 0.002	0.088 ± NA	-	-	-0.001	-	0.025 ± 0.036	0.059 ± NA	0.021 ± NA	-	-	0.027 ± 0.02	-	0.039 ± 0.024	-	0.034 ± 0.011	-	-	-
	977	5.5	6	sabinene	-	-	-	-	-	-	-	-	-	-	-	-	-	-	-	0.009 ± 0.013	-	-	-	-	0.029 ± 0.025	-	-	-	0.049 ± 0.003	-	-	-
	991	5.8	7	beta pinene	0.008 ± 0.011	-	-	-	-	-	0.349 ± 0.03	-	-	0.002 ± 0.003	0.013 ± NA	-	0.008 ± NA	-	0.001 ± 0.003	0.025 ± 0.035	0.025 ± NA	0.038 ± NA	-	-	0.082 ± 0.032	0.012 ± 0.016	0.022 ± 0.001	-	0.061 ± 0.012	0.729 ± NA	-	-
	1037	6.6	9	limonene	-	-	-	-	-	-	-	-	-	-	-	-	-	-	-	-	-	-	-	-	0.037 ± 0.017	-	-	-	0.045 ± 0.001	-	-	-
	1037	6.6	10	cienole	-	-	-	-	-	-	0.235 ± 0.047	-	-	0.1 ± 0.126	0.817 ± NA	-	-	0.025 ± 0.055	-0.001	0.164 ± 0.232	0.711 ± NA	0.401 ± NA	-	0.003 ± 0.006	0.012 ± 0.004	0.01 ± 0.014	0.505 ± 0.015	-	-	0.061 ± NA	-	-
	1042	6.7	12	Z-beta ocimene	0.007 ± 0.01	-	-	-	-	-	-	-	-	-	-	-	0.008 ± NA	0.006 ± 0.014	0.014 ± 0.015	-	-	-	-	-	-	0.013 ± 0.019	-	-	-	-	-	-
	1054	6.9	13	E-beta ocimene	0.009 ± 0.013	0.398 ± NA	0.114 ± 0.052	-	-	0.749 ± NA	0.061 ± 0.016	0.243 ± 0.16	0.028 ± 0.028	-	0.053 ± NA	0.02 ± NA	0.017 ± NA	0.24 ± 0.359	0.707 ± 0.199	-	-	0.04 ± NA	-	-	-	0.028 ± 0.004	0.185 ± 0.109	-	-	-	0.168 ± NA	-
	1090	7.6	14	alpha terpinolene	-	-	-	-	-	-	-	-	-	-	-	-	-	-	-	-	-	-	-	-	0.007 ± 0.013	-	-	-	-	-	-	-
	1095	7.7	77	epoxymyrcene?	-	-	-	-	-	-	0.006 ± 0.001	-	-	-	-	-	-	-	-	-	-	-	-	-	-	-	-	-	-	-	-	-
	1100	7.8	16	linalool	-	-	0.046 ± 0.017	-	-	0.034 ± NA	-	0.059 ± 0.017	0.008 ± 0.015	0.001 ± 0.002	-	0.005 ± NA	0.198 ± NA	0.51 ± 0.406	0.065 ± 0.073	0.022 ± 0.031	0.05 ± NA	-	-	-	-	0.111 ± 0.042	-	-	-	-	0.048 ± NA	-
	1133	8.3	80	1,3,8,p-menthatriene	-	-	-	-	-	-	0.003 ± 0.004	-	-	-	-	-	-	-	-	-	-	-	-	-	-	-	-	-	-	-	-	-
	1152	8.6	81	ipsdienol	-	-	-	-	-	-	0.244 ± 0.027	-	-	-	-	-	-	-	-	-	-	-	-	-	-	-	-	-	-	0.092 ± NA	-	-
	1181	9.1	23	terpinen-4-ol	-	-	-	-	-	-	-	-	-	-	-	0.012 ± NA	-	-	-	0.186 ± 0.264	-	-	-	0.002 ± 0.005	0.782 ± 0.104	-	-	-	0.797 ± 0.048	-	-	0.004 ± 0.009
	1193	9.3	24	alpha terpineol	-	-	-	-	-	-	0.003 ± 0.004	-	-	-	-	-	-	-	-	-	-	-	-	-	-	-	0.017 ± 0.002	-	-	-	-	-
	1240	10	50	trans-geranyl acetone	-	0.058 ± NA	-	-	-	-	-	-	-	-	-	-	-	-	-	-	-	-	-	-	-	-	-	-	-	-	-	-
	1260	10.3	114	2-phenylethyl acetate	-	-	-	-	-	-	-	-	-	-	-	-	-	-	-	-	-	-	-	-	-	-	-	-	-	-	-	0.013 ± 0.021
	1400	12.3	98	beta elemene	-	-	-	-	-	-	-	-	-	-	-	-	-	-	-	0.029 ± 0.041	-	-	-	-	-	-	-	-	-	0.025 ± NA	-	-
	1432	12.7	42	Z-caryophyllene	0.089 ± 0.099	-	-	0.868 ± NA	-	-	-	-	-	-	-	-	-	-	-	-	-	-	-	0.003 ± 0.008	-	-	-	-	-	-	-	0.005 ± 0.012
	1448	12.9	43	alpha bergamotene	-	-	-	-	-	-	-	-	-	-	-	-	-	-	-	-	-	0.024 ± NA	0.141 ± NA	-	-	-	-	-	-	-	-	-
	1448	12.9	44	dihydro beta ionone	-	0.247 ± NA	-	-	-	-	-	-	-	-	-	-	-	-	-	-	-	-	-	-	-	-	-	-	-	-	-	-
	1448	12.9	47	Z-beta farnesene	-	-	-	-	-	-	-	-	-	-	-	-	-	0.001 ± 0.003	-	-	-	0.068 ± NA	-	-	-	-	-	-	-	-	-	-
	1455	13	53	sesquisabinene	-	-	-	-	-	-	-	-	-	-	-	-	-	0.001 ± 0.005	-	-	-	0.011 ± NA	-	-	-	-	-	-	-	-	-	-
	1463	13.1	52	E-beta farnesene	-	-	-	-	-	-	-	-	-	-	-	-	-	0.005 ± 0.013	-	-	-	0.057 ± NA	-	-	-	-	-	0.011 ± NA	-	-	-	-
	1493	13.5	54	beta ionone	-	0.08 ± NA	-	-	-	-	-	-	-	-	-	-	-	-	-	-	-	-	-	-	-	-	-	-	-	-	-	-
	1501	13.6	bz	zingberene	-	-	0.012 ± 0.017	-	-	-	-	-	-	-	-	-	-	-	-	0.057 ± 0.08	-	-	-	-	-	-	-	-	-	-	-	-
	1509	13.7	57	alpha farnesene	0.03 ± 0.006	-	0.827 ± 0.086	-	-	-	-	0.625 ± 0.3	0.021 ± 0.036	-	-	-	-	-	0.002 ± 0.004	0.268 ± 0.355	-	0.125 ± NA	-	-	-	0.163 ± 0.079	0.179 ± 0.041	-	-	-	0.362 ± NA	-
	1518	13.8	58	beta bisabolene	-	-	-	-	-	-	-	-	-	-	-	0.006 ± NA	-	0.12 ± 0.238	-0.001	-	-	0.121 ± NA	-	-	-	-	-	0.958 ± NA	-	-	-	-
	1535	14	60	beta sesquiphellandre	-	-	-	-	-	-	-	-	-	-	-	-	-	0.005 ± 0.014	-	-	-	-	-	-	-	-	-	0.031 ± NA	-	-	-	-
	1568	14.4	62	nerolidol	0.04 ± 0.011	-	-	0.132 ± NA	-	-	-	-	-	-	-	-	-	-	0.001 ± 0.002	-	-	-	-	-	-	-	-	-	-	-	-	-
	1967	18.3	112	beta springene-like m/z: 41/55/69*/93/107/133/147/161/187/203	-	-	-	-	-	-	-	-	-	-	-	-	-	0.001 ± 0.003	-	-	-	-	-	-	-	-	-	-	-	-	-	-
	1989	18.8	113	alpha springene	-	-	-	-	-	-	-	-	-	-	-	-	-	0.002 ± 0.008	-	-	-	-	-	-	-	-	-	-	-	-	-	-
	2037	19.4	75	beta springene	-	-	-	-	-	-	-	-	-	-	-	-	-	0.027 ± 0.084	-	-	-	-	-	-	-	-	-	-	-	-	-	-
Unidentified	1019	6.3	76	unidentified #76: m/z: 41/53/65/77/79*/91/103/105/119/134	-	-	-	-	-	-	0.018 ± 0.005	-	-	-	-	-	-	-	-	-	-	-	-	-	-	-	-	-	-	-	-	-
	1100	7.8	79	unidentified #79: m/z: 43*/59/67/79/85/91/105/119/134/139	-	-	-	-	-	-	0.003 ± 0.004	-	-	-	-	-	-	-	-	-	-	-	-	-	-	-	-	-	-	-	-	-
	1292	10.8	29	unidentified #29: m/z: 41/55/67/79/91/105/119*/134	-	0.025 ± NA	-	-	-	0.036 ± NA	-	-	-	-	-	-	-	-	-	-	-	-	-	-	-	-	-	-	-	-	-	-
	1313	11.1	32	unidentified #32: m/z: 41/55/67/79*/84/93/105/119/134/152	-	0.018 ± NA	-	-	-	0.028 ± NA	-	-	-	-	-	-	-	-	-	-	-	-	-	-	-	-	-	-	-	-	-	-
	1343	11.5	34	unidentified #34: m/z: 43/77/91/105/122/135/149/162/177*/192/207	-	0.004 ± NA	-	-	-	-	-	-	-	-	-	-	-	-	-	-	-	-	-	-	-	-	-	-	-	-	-	-
	1365	11.8	36	unidentified #36: m/z: 43/55/71*/87/101/125/130/151/182/206	0.01 ± 0.014	-	-	-	-	-	-	-	-	-	-	-	-	-	-	-	-	-	-	-	-	0.016 ± 0.023	-	-	-	-	-	-
	1393	12.2	105	unidentified #105: m/z: 43/55/67/79*/93/107/121/136	-	-	-	-	-	-	-	-	-	-	-	0.004 ± NA	-	-	-	-	-	-	-	-	-	-	-	-	-	-	-	0.006 ± 0.01
	1408	12.4	108	unidentified #108: m/z: 39/51/66/76/93*/121/149/170	-	-	-	-	-	-	-	-	0.004 ± 0.008	-	-	0.006 ± NA	-	-	-	-	-	-	-	-	-	-	-	-	-	-	-	-
	1455	13	51	unidentified #51: m/z: 43/55/71*/80/97/105/112/121/128/138/148/165/180	0.723 ± 0.058	-	-	-	-	-	-	-	-	-	-	-	0.769 ± NA	-	-	0.055 ± 0.078	-	-	-	-	-	0.648 ± 0.152	-	-	-	-	-	-
	1471	13.2	116	unidentified #116: m/z: 55/69/81/94/110/125/135/154*/177/207/220/281	-	-	-	-	-	-	-	-	-	-	-	-	-	-	-	-	-	-	-	-	-	-	-	-	-	-	-	0.301 ± 0.47
	1518	13.8	117	unidentified #117: m/z: 57/77/91/119/151/163/179/194*/207/253/281	-	-	-	-	-	-	-	-	-	-	-	-	-	0.001 ± 0.004	-	-	-	-	-	-	-	-	-	-	-	-	-	-
	1568	14.4	61	unidentified #61: m/z: 43*/59/71/81/95/109/121/134/149/177/192/210	-	0.1 ± NA	-	-	-	-	-	-	-	-	-	-	-	-	-	-	-	-	-	-	-	-	-	-	-	-	-	-
	1584	14.6	63	unidentified #63: m/z: 41/69*/81/95/107/121/136/162/175/203	-	-	-	-	-	-	-	-	-	-	-	-	-	0.003 ± 0.011	-	-	-	-	-	-	-	-	-	-	-	-	-	-
	1592	14.7	109	unidentified #109: m/z:52/65/77/108/123/151*/194	-	-	-	-	-	-	-	-	0.009 ± 0.015	-	-	-	-	-	-	-	-	-	-	-	-	-	-	-	-	-	-	-
	1592	14.7	64	unidentified #64: m/z: 43/81/91/107/123/135*/150/193/208	-	-	-	-	-	0.155 ± NA	-	-	-	-	-	-	-	-	-	-	-	-	-	-	-	-	-	-	-	-	-	-
	1627	15.1	67	unidentified #67: m/z: 41/55/69/79/93/105/119*/134/159/187/205/220	-	-	-	-	-	-	-	0.057 ± 0.098	-	-	-	-	-	-	-	-	-	0.072 ± NA	-	-	-	-	0.047 ± 0.036	-	-	-	0.411 ± NA	-
	1653	15.4	68	unidentified #68: m/z: 43/55/67/79/93/107/123/135*/151/175/190/208	-	0.031 ± NA	-	-	-	-	-	-	-	-	-	-	-	-	-	-	-	-	-	-	-	-	-	-	-	-	-	-
	1687	15.8	71	unidentified #71: 65/77/91/107/122/137*/150/210	-	-	-	-	-	-	-	-	-	-	-	-	-	0.008 ± 0.026	-	-	-	-	-	-	-	-	-	-	-	-	-	-
	1696	15.9	72	unidentified #72: m/z: 43/55/69/81/95/105/121*/139/145/159/173/187/202/207/220	-	-	-	-	-	-	-	0.002 ± 0.004	-	-	-	-	-	-	-	-	-	-	-	-	-	-	0.007 ± 0.01	-	-	-	-	-
